# Supplementary material for: Observation of Chinese Hamster Ovary Cells retained inside the non-woven fiber matrix of the CellTank bioreactor
Source: Data Brief. 2015 Oct 20;5:586–8. doi: 10.1016/j.dib.2015.10.006 (PMC4773380; doi:10.1016/j.dib.2015.10.006)
Supplement: Supplementary file 2 — Supplementary material [file mmc2.zip]

Archive with 2 entries (2 files):
- coi_disclosure_CHVE.pdf
- coi_disclosure_YEZH.pdf
